# Supplementary material for: Automatic outer and inner breast tissue segmentation using multi-parametric MRI images of breast tumor patients
Source: PLoS One. 2018 Jan 10;13(1):e0190348. doi: 10.1371/journal.pone.0190348 (PMC5761869; doi:10.1371/journal.pone.0190348)
Supplement: S1 Dataset — (ZIP) [file pone.0190348.s001.zip]

Archive with 115 entries (92 files):
- S1 Dataset/
- S1 Dataset/S1 Data/
- S1 Dataset/S1 Data/DCE-MRI/
- S1 Dataset/S1 Data/DCE-MRI/DCE_0001.dcm
- S1 Dataset/S1 Data/DCE-MRI/DCE_0002.dcm
- S1 Dataset/S1 Data/DCE-MRI/DCE_0003.dcm
- S1 Dataset/S1 Data/DCE-MRI/DCE_0004.dcm
- S1 Dataset/S1 Data/DCE-MRI/DCE_0005.dcm
- S1 Dataset/S1 Data/DCE-MRI/DCE_0006.dcm
- S1 Dataset/S1 Data/DCE-MRI/DCE_0007.dcm
- S1 Dataset/S1 Data/DCE-MRI/DCE_0008.dcm
- S1 Dataset/S1 Data/DCE-MRI/DCE_0009.dcm
- S1 Dataset/S1 Data/DCE-MRI/DCE_0010.dcm
- S1 Dataset/S1 Data/DCE-MRI/DCE_0011.dcm
- S1 Dataset/S1 Data/DCE-MRI/DCE_0012.dcm
- S1 Dataset/S1 Data/DCE-MRI/DCE_0013.dcm
- S1 Dataset/S1 Data/DCE-MRI/DCE_0014.dcm
- S1 Dataset/S1 Data/DCE-MRI/DCE_0015.dcm
- S1 Dataset/S1 Data/DCE-MRI/DCE_0016.dcm
- S1 Dataset/S1 Data/DCE-MRI/DCE_0017.dcm
- S1 Dataset/S1 Data/DCE-MRI/DCE_0018.dcm
- S1 Dataset/S1 Data/DCE-MRI/DCE_0019.dcm
- S1 Dataset/S1 Data/DCE-MRI/DCE_0020.dcm
- S1 Dataset/S1 Data/DCE-MRI/DCE_0021.dcm
- S1 Dataset/S1 Data/DCE-MRI/DCE_0022.dcm
- S1 Dataset/S1 Data/DCE-MRI/DCE_0023.dcm
- S1 Dataset/S1 Data/DCE-MRI/DCE_0024.dcm
- S1 Dataset/S1 Data/DCE-MRI/DCE_0025.dcm
- S1 Dataset/S1 Data/DCE-MRI/DCE_0026.dcm
- S1 Dataset/S1 Data/DCE-MRI/DCE_0027.dcm
- S1 Dataset/S1 Data/DCE-MRI/DCE_0028.dcm
- S1 Dataset/S1 Data/DCE-MRI/DCE_0029.dcm
- S1 Dataset/S1 Data/DCE-MRI/DCE_0030.dcm
- S1 Dataset/S1 Data/DCE-MRI/DCE_0031.dcm
- S1 Dataset/S1 Data/DCE-MRI/DCE_0032.dcm
- S1 Dataset/S1 Data/DCE-MRI/DCE_0033.dcm
- S1 Dataset/S1 Data/DCE-MRI/DCE_0034.dcm
- S1 Dataset/S1 Data/DCE-MRI/DCE_0035.dcm
- S1 Dataset/S1 Data/DCE-MRI/DCE_0036.dcm
- S1 Dataset/S1 Data/DCE-MRI/DCE_0037.dcm
- S1 Dataset/S1 Data/DCE-MRI/DCE_0038.dcm
- S1 Dataset/S1 Data/DCE-MRI/DCE_0039.dcm
- S1 Dataset/S1 Data/DCE-MRI/DCE_0040.dcm
- S1 Dataset/S1 Data/PD-W/
- S1 Dataset/S1 Data/PD-W/fatsat/
- S1 Dataset/S1 Data/PD-W/fatsat/fatsat
- S1 Dataset/S1 Data/PD-W/nonfatsat/
- S1 Dataset/S1 Data/PD-W/nonfatsat/nonfatsat
- S1 Dataset/S1 Data/T1-W/
- S1 Dataset/S1 Data/T1-W/fatsat/
- S1 Dataset/S1 Data/T1-W/fatsat/fatsat
- S1 Dataset/S1 Data/T1-W/nonfatsat/
- S1 Dataset/S1 Data/T1-W/nonfatsat/nonfatsat
- S1 Dataset/S1 Data/T2-W/
- S1 Dataset/S1 Data/T2-W/fatsat/
- S1 Dataset/S1 Data/T2-W/fatsat/fatsat
- S1 Dataset/S1 Data/T2-W/nonfatsat/
- S1 Dataset/S1 Data/T2-W/nonfatsat/nonfatsat
- S1 Dataset/S2 Data/
- S1 Dataset/S2 Data/DCE-MRI/
- S1 Dataset/S2 Data/DCE-MRI/DCE.dcm_0001.dcm
- S1 Dataset/S2 Data/DCE-MRI/DCE.dcm_0002.dcm
- S1 Dataset/S2 Data/DCE-MRI/DCE.dcm_0003.dcm
- S1 Dataset/S2 Data/DCE-MRI/DCE.dcm_0004.dcm
- S1 Dataset/S2 Data/DCE-MRI/DCE.dcm_0005.dcm
- S1 Dataset/S2 Data/DCE-MRI/DCE.dcm_0006.dcm
- S1 Dataset/S2 Data/DCE-MRI/DCE.dcm_0007.dcm
- S1 Dataset/S2 Data/DCE-MRI/DCE.dcm_0008.dcm
- S1 Dataset/S2 Data/DCE-MRI/DCE.dcm_0009.dcm
- S1 Dataset/S2 Data/DCE-MRI/DCE.dcm_0010.dcm
- S1 Dataset/S2 Data/DCE-MRI/DCE.dcm_0011.dcm
- S1 Dataset/S2 Data/DCE-MRI/DCE.dcm_0012.dcm
- S1 Dataset/S2 Data/DCE-MRI/DCE.dcm_0013.dcm
- S1 Dataset/S2 Data/DCE-MRI/DCE.dcm_0014.dcm
- S1 Dataset/S2 Data/DCE-MRI/DCE.dcm_0015.dcm
- S1 Dataset/S2 Data/DCE-MRI/DCE.dcm_0016.dcm
- S1 Dataset/S2 Data/DCE-MRI/DCE.dcm_0017.dcm
- S1 Dataset/S2 Data/DCE-MRI/DCE.dcm_0018.dcm
- S1 Dataset/S2 Data/DCE-MRI/DCE.dcm_0019.dcm
- S1 Dataset/S2 Data/DCE-MRI/DCE.dcm_0020.dcm
- S1 Dataset/S2 Data/DCE-MRI/DCE.dcm_0021.dcm
- S1 Dataset/S2 Data/DCE-MRI/DCE.dcm_0022.dcm
- S1 Dataset/S2 Data/DCE-MRI/DCE.dcm_0023.dcm
- S1 Dataset/S2 Data/DCE-MRI/DCE.dcm_0024.dcm
- S1 Dataset/S2 Data/DCE-MRI/DCE.dcm_0025.dcm
- S1 Dataset/S2 Data/DCE-MRI/DCE.dcm_0026.dcm
- S1 Dataset/S2 Data/DCE-MRI/DCE.dcm_0027.dcm
- S1 Dataset/S2 Data/DCE-MRI/DCE.dcm_0028.dcm
- S1 Dataset/S2 Data/DCE-MRI/DCE.dcm_0029.dcm
- S1 Dataset/S2 Data/DCE-MRI/DCE.dcm_0030.dcm
- S1 Dataset/S2 Data/DCE-MRI/DCE.dcm_0031.dcm
- S1 Dataset/S2 Data/DCE-MRI/DCE.dcm_0032.dcm
- S1 Dataset/S2 Data/DCE-MRI/DCE.dcm_0033.dcm
- S1 Dataset/S2 Data/DCE-MRI/DCE.dcm_0034.dcm
- S1 Dataset/S2 Data/DCE-MRI/DCE.dcm_0035.dcm
- S1 Dataset/S2 Data/DCE-MRI/DCE.dcm_0036.dcm
- S1 Dataset/S2 Data/DCE-MRI/DCE.dcm_0037.dcm
- S1 Dataset/S2 Data/DCE-MRI/DCE.dcm_0038.dcm
- S1 Dataset/S2 Data/DCE-MRI/DCE.dcm_0039.dcm
- S1 Dataset/S2 Data/DCE-MRI/DCE.dcm_0040.dcm
- S1 Dataset/S2 Data/PD-W/
- S1 Dataset/S2 Data/PD-W/fatsat/
- S1 Dataset/S2 Data/PD-W/fatsat/fatsat
- S1 Dataset/S2 Data/PD-W/nonfatsat/
- S1 Dataset/S2 Data/PD-W/nonfatsat/nonfatsat
- S1 Dataset/S2 Data/T1-W/
- S1 Dataset/S2 Data/T1-W/fatsat/
- S1 Dataset/S2 Data/T1-W/fatsat/fatsat
- S1 Dataset/S2 Data/T1-W/nonfatsat/
- S1 Dataset/S2 Data/T1-W/nonfatsat/nonfatsat
- S1 Dataset/S2 Data/T2-W/
- S1 Dataset/S2 Data/T2-W/fatsat/
- S1 Dataset/S2 Data/T2-W/fatsat/fatsat
- S1 Dataset/S2 Data/T2-W/nonfatsat/
- S1 Dataset/S2 Data/T2-W/nonfatsat/nonfatsat
